# Supplementary material for: Predictive Markers of Treatment Response to Neoadjuvant Systemic Therapy with Dual HER2-Blockade
Source: Cancers (Basel). 2024 Feb 19;16(4):842. doi: 10.3390/cancers16040842 (PMC10886516; doi:10.3390/cancers16040842)
Supplement: Supplementary file 1 [file cancers-16-00842-s001.zip]

Archive with 1 entries (1 files):
- cancers-2849453-supplementary.pdf
